# Supplementary material for: Resilience to AD pathology in Top Cognitive Performers
Source: Front Aging Neurosci. 2024 Jul 11;16:1428695. doi: 10.3389/fnagi.2024.1428695 (PMC11270559; doi:10.3389/fnagi.2024.1428695)
Supplement: Supplementary file 1 [file Data_Sheet_1.CSV]

id	Gender	Education	CVLT_Ldelay	DigitsBackward	BNTc	TRLBtime	TCP	StatROI	AV1451_Braak1-2_WM	AV1451_Braak3-4_WM	AV1451_Braak5-6_WM
1	1	2	8	5	14	62	1	0.707107
2	1	2	8	10	13	198	0	0.900573
3	1	1	9	6	13	72	1	0.731097
4	1	2	7	4	10	105	0	0.752258
5	1	2	8		15	88	1	0.718041
6	0	2	8	8	13	172	0	0.763037
7	1	2	8	5	15	79	1	0.723605
8	1	1	4	4	13	188	0	0.888906
9	1	2	9	7	13	166	0	0.905672
10	1	2	8	6	15	210	0	0.711536
11	1	2	7	6	14	158	0	0.847729
12	1	2	9	6	12	112	1	0.908892
13	1	1	5	5	15	307	0	0.603209
14	1	2	6	9	14	83	0	0.737004
15	0	2	0		15	78	0	0.880517
16	1	2	8	6	14	92	1	0.81508
17	1	1	8	0	11	231	0	0.865617
18	0	1	8	5	13	120	1	0.645767
19	1	1	9	5	14	131	0
20	0	1	7	8	15	122	0	0.803986
21	1	3	9	7	14	185	0	0.840769
22	0	3	8	6	15	61	1	0.713409
23	1	2	8	6	14	87	1	0.822843
24	0	3	7	9	14	116	0	0.759069
25	1	2	9	5	13	80	1	0.880177
26	1	2	6	4	11	274	0	0.790358
27	0	3	3	8	15	170	0	0.753582	0.940419	1.02208	1.00388
28	0	2	7	5	14	143	0	0.736208
29	1	2	9	7	13	93	1	0.706338
30	0	1	8	6	14	106	1	0.639223	1.04444	1.09233	0.999863
31	1	2	7	7	13	117	0	0.879584
32	0	3	8	5	14	108	1	0.92821
33	1	2	7	4	15	212	0	0.741383
34	1	3	8	6	11	173	0	0.752362
35	1	2	6	6	12	87	0	0.844276
36	1	1	7	6	10	146	0	0.760548	1.02445	1.11749	1.0229
37	1	3	9	6	13	109	1	0.7385
38	1	3	9	4	13	156	0	0.84055
39	1	3	7	6	13	137	0	0.649817
40	1	2	7	8	10	157	0
41	1	2	7		12	53	0	0.781308
42	0	3	3	5	13	98	0	0.772128
43	1	3	8	7	12	174	0	0.762485
44	1	3	8	5	13	98	1	0.693036
45	1	3	5	4	9	117	0	0.651076
46	1	2	8	5	12	134	0	0.688679
47	1	2	9	2	15	136	0
48	1	2	7	8	14	71	0	0.701308
49	1	3	9	7	11	126	0
50	1	3	4	4	15	150	0
51	1	3	8	5	12	91	1	0.80438
52	1	3	6	6	12	117	0	0.778114
53	1	2	6	5	8	108	0	0.811393
54	1	3	8	6	10	183	0	0.757141
55	1	3	9	4	12	154	0	0.840203
56	0	1	8		14	252	0	0.733088
57	1	3	8	8	14	78	1	0.690553
58	1	3	7	7	14	125	0	0.81566
59	1	3	8	9	10	230	0	0.806959
60	1	2	7	5	14	111	0	0.685098
61	0	2	8	6	14	109	1	0.760809
62	1	2	8	7	15	132	0	0.776108
63	1	2	6	11	15	107	0	0.789199
64	1	3	6	6	15	117	0
65	1	2	5		13	156	0	0.727367
66	0	2	7	6	14	133	0	0.833727
67	1	2	4	8	7	161	0	0.744288
68	0	3	9	4	13	113	1	0.707543
69	1	2	8	5	14	125	0	0.637611
70	1	1	7	5	15	220	0	0.746129
71	0	3	5	6	15	91	0	0.670412
72	0	3	5	5	14	101	0	0.684165
73	1	2	7	4	14	219	0	0.65349
74	1	1	8	4	14	165	0	0.739385
75	0	2	7	6	13	159	0	0.749521
76	1	3	9			173	0	0.854093
77	0	2	9	4	14	64	1	0.710951
78	0	3	7	7	13	211	0	0.719153
79	1	2	9	4	15	118	1	0.854192
80	1	3	8	8	15	91	1
81	0	2	3	5	15	77	0	0.798558
82	0	3	5	12	13	66	0	0.760304
83	0	2	5	6	10	84	0	0.774287
84	1	3	7			295	0	0.780452
85	0	3	8	7	14	199	0	0.760692
86	1	3	5	4	13	121	0	0.751715
87	0	3	8	7	15	87	1	0.771427
88	1	2	7	7	15	100	0	0.815675
89	1	2	5			194	0
90	0	1	7	5	15	108	0	0.731439
91	1	2	4	5	14	100	0	0.855993
92	0	3	6	8	14	74	0	0.698745
93	0	2	2	7	13	143	0	0.692349
94	0	2	5	6	12	144	0	0.733266
95	0	2	9	7	14	92	1	0.736623
96	0	3	2	9	14	51	0	0.67721
97	0	2	9	11	15	78	1	0.778244
98	1	2	8	7	13	128	0	0.668982
99	0	3	9	12	10	77	1	0.654722
100	1	2	5	6	14	70	0	0.717987
101	1	2	6	5	10	150	0	0.800349
102	0	2	8	10	15	119	1	0.692886
103	1	1	0	5	14	158	0	0.787529
104	1	2	8	8	15	142	0	0.700992
105	1	3	9	5	15	80	1	0.842174
106	0	1	7	5	14	282	0	0.885937
107	0	2	6	7	15	122	0	0.827165
108	0	2	6	6	13	479	0	0.68323
109	0	2	8	6	12	116	1	0.714725
110	1	2	9	5	14	264	0	0.691003
111	0	3	7	5	15	159	0	0.664492
112	0	2	6	4	14	369	0	0.769113
113	1	2	7	7	15	158	0	0.804317
114	0	2	9	5	13	235	0
115	1	1	5	2	14	177	0	0.739915
116	1	2	6	7	14	228	0	0.754877
117	1	1	4	6	13	118	0	0.745942
118	1	3	7	7	12	143	0	0.829595
119	1	2	9	3	14	184	0	0.685341	1.05643	1.10292	1.06855
120	1	3	8			137	0	0.882938
121	1	1	6	8	14	96	0	0.756117
122	0	3	9	6	15	101	1	0.790144	0.938205	0.993046	0.911787
123	1	2	7	5	13	131	0	0.720151	0.866626	0.970297	0.972484
124	1	3	9	5	13	162	0	0.884124
125	0	2	7	6	14	81	0	0.787983
126	1	2	6	6	10	354	0	0.728107	0.873309	0.96686	0.961021
127	1	3	6	3	14	193	0	0.75623
128	1	1	9	7	14	113	1	0.694025	0.966639	1.01079	0.94506
129	0	1	3	7	13	119	0	0.808032
130	1	3	8	6	14	121	1	0.805366
131	0	2	9	8	12	126	0	0.661782
132	0	3	9	12	15	64	1	0.727416
133	1	3	6	6	13	215	0	0.730997
134	1	1	8	6	15	164	0	0.741673
135	1	1	8	4	12	163	0	0.646215
136	1	3	6	8	14	166	0	0.68472
137	0	3	6			242	0	0.7389	0.975227	1.04367	0.961425
138	0	3	6	5	14	78	0	0.867311	1.02322	0.927021	0.86686
139	1	3	6	6	13	80	0	0.78737	0.959217	0.998764	0.971511
140	0	3	8	9	15	83	1	0.636436	0.861729	0.964639	0.938205
141	0	3	3	8	15	195	0	0.822337	1.03117	1.02728	0.875475
142	0	3	3	11	14	92	0	0.807254	1.15393	0.994408	0.857078
143	0	2	6	4	15	145	0	0.664081	1.00202	1.0224	0.991196
144	0	3	6	3	15	175	0	0.608614	0.973589	0.964822	0.947607
145	1	1	0	4	13	172	0	0.870791	0.879858	0.91519	0.856302
146	0	3	4	6	15	79	0	0.698858	0.976077	1.01456	0.93377
147	0	3	8	9	13	203	0	0.685275
148	0	3	4	7	13	84	0	0.82738	0.947856	0.931469	0.905446
149	0	2	6	4	11	196	0	0.819886	0.818596	0.984645	0.908273
150	0	2	2	3	13	166	0	0.727884	0.582133	0.791937	0.935448
151	1	2	9	5	15	77	1	0.711964	0.979667	1.08593	1.0298
152	1	1	6	3	13	213	0	0.84437	1.06626	1.00888	0.8831
153	1	3	4		15	123	0	0.713825	1.02019	1.02084	0.930899
154	0	2	6	4	15	193	0	0.855398	0.931068	0.913364	0.798555
155	0	3	7	5	12	120	0	0.653076	0.864217	0.948688	0.91544
156	0	2	6	7	15	72	0	0.788379	0.909277	0.975391	0.92233
157	1	1	7	5	14	307	0	0.666234	0.962783	0.994672	0.911013
158	1	3	8		14	353	0	0.862727	1.05303	0.955319	0.862802
159	1	1	8	4	14	147	0	0.69218	0.976401	0.989029	0.94508
160	1	3	9	6	15	122	1	0.761411	1.01747	0.958552	0.889045
161	0	3	6	5	14	89	0	0.679671	1.02817	1.00031	0.915023
162	0	2	5	6	12	166	0	0.732647	0.858309	0.91678	0.906969
163	1	3	6	6	15	98	0	0.74695
164	1	3	8	2	15	104	1	0.720301	0.887269	0.966063	0.902883
165	0	2	8		14	99	1	0.626722	1.02427	0.972318	0.898686
166	0	2	2	6	15	76	0	0.664152	1.03496	0.992014	0.936093
167	1	1	8	6	15	100	1	0.845605	1.16053	1.01941	0.869728
168	1	1	8	6	14	107	1	0.672503	1.07923	1.01611	0.953684
169	0	3	4	5	15	87	0	0.695753	0.984215	1.04942	0.978262
170	1	3	7	7	14	97	0	0.779487	1.02202	1.07886	0.999576
171	1	3	6	7	12	71	0	0.706305	1.03187	1.01569	0.987912
172	1	2	8	6	15	300	0	0.745233	1.06339	1.02459	0.958765
173	1	2	7	3	15	103	0	0.71928	1.09975	0.972706	0.903136
174	1	2	9	6	15	72	1	0.803964	1.10899	1.03068	0.946251
175	0	3	6	5	15	71	0	0.701193	0.929822	1.06568	1.04741
176	1	3	9	7	15	69	1	0.714658	1.02446	0.951024	0.869127
177	1	2	8	8	14	159	0	0.706575	1.07008	1.01916	0.974609
178	1	2	8	6	14	224	0
179	1	3	7			289	0	0.685803	1.08442	0.983129	0.946016
180	1	3	4	7	13	113	0	0.801304
181	1	2	9	6	14	89	1		1.01103	0.874678	0.81038
182	0	2	5		13	130	0	0.632684
183	0	3	9	9	15	86	1		0.877944	0.88249	0.942988
184	1	2	4	12	13	148	0
185	0	2	5	7	14	245	0		0.852652	0.87626	0.885173
