# Supplementary material for: Resilience to AD pathology in Top Cognitive Performers
Source: Front Aging Neurosci. 2024 Jul 11;16:1428695. doi: 10.3389/fnagi.2024.1428695 (PMC11270559; doi:10.3389/fnagi.2024.1428695)
Supplement: Supplementary file 2 [file Data_Sheet_2.CSV]

PTID_amyloid	TCP_amyloid	AgeGroup_amyloid	PTID_tau	TCP_tau	AgeGroup_tau
031_S_4021	0	sixty	024_S_6005	1	sixty
037_S_4028	0	sixty	141_S_6008	0	sixty
023_S_4020	0	sixty	099_S_6016	0	sixty
024_S_4084	0	sixty	003_S_6067	0	sixty
022_S_4173	1	sixty	141_S_6116	1	sixty
002_S_4225	0	sixty	041_S_6136	0	sixty
022_S_4266	1	sixty	037_S_6144	0	sixty
129_S_4369	0	sixty	129_S_6146	0	sixty
129_S_4371	0	sixty	168_S_6151	0	sixty
068_S_4340	0	sixty	027_S_6183	0	sixty
136_S_4269	0	sixty	305_S_6157	0	sixty
032_S_4348	0	sixty	024_S_6202	1	sixty
014_S_4401	1	sixty	003_S_6014	1	sixty
037_S_4410	1	sixty	129_S_6244	0	sixty
068_S_4424	0	sixty	014_S_6199	0	sixty
009_S_4388	0	sixty	305_S_6188	0	sixty
003_S_4441	1	sixty	141_S_6240	0	sixty
135_S_4446	0	sixty	099_S_6175	1	sixty
006_S_4449	0	sixty	037_S_6204	0	sixty
116_S_4453	1	sixty	168_S_6318	0	sixty
029_S_4384	0	sixty	003_S_6256	1	sixty
023_S_4448	0	sixty	168_S_6320	0	sixty
116_S_4483	0	sixty	098_S_6343	0	sixty
029_S_4385	0	sixty	135_S_6359	1	sixty
010_S_4345	1	sixty	024_S_6385	0	sixty
137_S_4520	0	sixty	177_S_6328	0	sixty
073_S_4552	1	sixty	023_S_6346	0	sixty
003_S_4555	0	sixty	082_S_6283	0	sixty
073_S_4559	0	sixty	082_S_6287	0	sixty
053_S_4578	0	sixty	070_S_6394	1	sixty
012_S_4545	1	sixty	116_S_6439	0	sixty
127_S_4604	1	sixty	129_S_6459	1	sixty
135_S_4598	1	sixty	024_S_6472	1	sixty
009_S_4612	0	sixty	011_S_6465	0	sixty
100_S_4469	1	sixty	941_S_6499	0	sixty
013_S_4580	0	sixty	094_S_6468	1	sixty
012_S_4643	0	sixty	135_S_6509	0	sixty
137_S_4587	0	sixty	127_S_6348	1	sixty
003_S_4644	0	sixty	141_S_6416	0	sixty
029_S_4585	0	sixty	341_S_6494	0	sixty
094_S_4649	0	sixty	020_S_6504	0	sixty
137_S_4632	0	sixty	070_S_6542	0	sixty
073_S_4739	0	sixty	168_S_6492	1	sixty
128_S_4832	0	sixty	126_S_6559	0	sixty
070_S_4856	1	sixty	114_S_6429	1	sixty
003_S_4872	0	sixty	027_S_6577	1	sixty
032_S_4921	0	sixty	135_S_6473	0	sixty
016_S_4952	0	sixty	027_S_6582	0	sixty
073_S_5023	0	sixty	114_S_6487	1	sixty
073_S_4795	0	sixty	007_S_6521	0	sixty
141_S_6008	1	sixty	114_S_6524	0	sixty
099_S_6016	0	sixty	141_S_6589	0	sixty
003_S_6067	0	sixty	032_S_6709	0	sixty
129_S_6146	0	sixty	022_S_6797	0	sixty
168_S_6151	0	sixty	016_S_6802	0	sixty
305_S_6157	0	sixty	021_S_6896	0	sixty
003_S_6014	1	sixty	003_S_6924	0	sixty
129_S_6244	0	sixty	021_S_6987	0	sixty
305_S_6188	0	sixty	021_S_6994	0	sixty
099_S_6175	1	sixty	067_S_6045	1	seventy
168_S_6318	0	sixty	941_S_6054	0	seventy
003_S_6256	1	sixty	018_S_6207	0	seventy
168_S_6320	0	sixty	301_S_6224	0	seventy
177_S_6328	0	sixty	014_S_6145	1	seventy
023_S_6346	0	sixty	168_S_6049	0	seventy
082_S_6283	0	sixty	006_S_6277	0	seventy
082_S_6287	1	sixty	041_S_6292	0	seventy
129_S_6459	1	sixty	018_S_6351	1	seventy
011_S_6465	0	sixty	100_S_6349	1	seventy
168_S_6492	1	sixty	041_S_6354	0	seventy
114_S_6429	1	sixty	016_S_6381	0	seventy
114_S_6487	1	sixty	941_S_6384	1	seventy
114_S_6524	0	sixty	033_S_6352	1	seventy
032_S_6709	0	sixty	037_S_6187	0	seventy
021_S_6896	0	sixty	094_S_6419	0	seventy
003_S_6924	0	sixty	941_S_6454	0	seventy
021_S_6987	0	sixty	035_S_6488	0	seventy
021_S_6994	0	sixty	094_S_6417	0	seventy
003_S_6959	0	sixty	094_S_6485	1	seventy
116_S_4010	1	seventy	035_S_6551	0	seventy
098_S_4003	0	seventy	941_S_6570	0	seventy
031_S_4032	1	seventy	020_S_6566	1	seventy
098_S_4018	0	seventy	014_S_6437	0	seventy
041_S_4037	0	seventy	941_S_6575	0	seventy
041_S_4041	0	seventy	098_S_6734	0	seventy
011_S_4075	0	seventy	021_S_6910	0	seventy
098_S_4050	0	seventy	021_S_6914	0	seventy
012_S_4026	0	seventy	021_S_6940	0	seventy
941_S_4066	0	seventy	035_S_6950	0	seventy
099_S_4076	0	seventy	067_S_6958	0	seventy
035_S_4082	0	seventy	020_S_6185	0	eighty
082_S_4090	1	seventy	032_S_6211	0	eighty
099_S_4104	0	seventy	011_S_6367	1	eighty
014_S_4080	0	seventy	032_S_6293	1	eighty
011_S_4105	0	seventy	141_S_6423	0	eighty
014_S_4093	0	seventy
003_S_4081	0	seventy
016_S_4097	0	seventy
153_S_4125	0	seventy
941_S_4100	0	seventy
127_S_4148	0	seventy
003_S_4119	0	seventy
073_S_4155	0	seventy
153_S_4139	0	seventy
072_S_4103	0	seventy
153_S_4151	0	seventy
068_S_4174	0	seventy
006_S_4150	0	seventy
002_S_4213	0	seventy
082_S_4208	1	seventy
127_S_4198	0	seventy
022_S_4196	1	seventy
002_S_4262	0	seventy
082_S_4224	0	seventy
041_S_4200	0	seventy
021_S_4276	0	seventy
011_S_4278	0	seventy
032_S_4277	1	seventy
002_S_4270	0	seventy
094_S_4234	0	seventy
003_S_4288	0	seventy
941_S_4255	0	seventy
130_S_4343	0	seventy
021_S_4335	0	seventy
018_S_4349	0	seventy
009_S_4337	0	seventy
023_S_4164	1	seventy
018_S_4313	0	seventy
098_S_4275	0	seventy
153_S_4372	1	seventy
029_S_4290	0	seventy
022_S_4320	1	seventy
129_S_4396	0	seventy
073_S_4382	0	seventy
003_S_4350	0	seventy
006_S_4357	1	seventy
007_S_4387	0	seventy
941_S_4292	0	seventy
073_S_4393	0	seventy
129_S_4422	1	seventy
018_S_4400	1	seventy
018_S_4399	1	seventy
021_S_4421	0	seventy
082_S_4428	1	seventy
041_S_4427	0	seventy
022_S_4291	1	seventy
072_S_4391	0	seventy
941_S_4376	0	seventy
032_S_4429	0	seventy
006_S_4485	1	seventy
033_S_4508	0	seventy
007_S_4488	1	seventy
035_S_4464	1	seventy
137_S_4466	0	seventy
031_S_4496	0	seventy
037_S_4308	0	seventy
007_S_4516	1	seventy
137_S_4482	0	seventy
094_S_4503	0	seventy
098_S_4506	0	seventy
014_S_4576	1	seventy
021_S_4558	0	seventy
094_S_4560	1	seventy
007_S_4620	0	seventy
007_S_4637	1	seventy
136_S_4433	0	seventy
127_S_4645	0	seventy
029_S_4652	0	seventy
016_S_4638	0	seventy
128_S_4586	0	seventy
073_S_4762	0	seventy
019_S_4835	0	seventy
127_S_4843	0	seventy
036_S_4878	1	seventy
016_S_4951	1	seventy
070_S_5040	0	seventy
018_S_6207	0	seventy
301_S_6224	0	seventy
168_S_6049	0	seventy
041_S_6292	0	seventy
018_S_6351	1	seventy
041_S_6354	0	seventy
035_S_6488	0	seventy
035_S_6551	0	seventy
021_S_6910	0	seventy
021_S_6914	0	seventy
021_S_6940	0	seventy
035_S_6950	1	seventy
116_S_4043	1	eighty
041_S_4014	0	eighty
041_S_4060	1	eighty
099_S_4086	0	eighty
116_S_4092	0	eighty
011_S_4120	0	eighty
016_S_4121	0	eighty
024_S_4158	1	eighty
033_S_4179	1	eighty
033_S_4177	1	eighty
033_S_4176	0	eighty
031_S_4218	0	eighty
011_S_4222	0	eighty
021_S_4254	0	eighty
130_S_4352	0	eighty
082_S_4339	0	eighty
941_S_4365	0	eighty
029_S_4279	0	eighty
032_S_4386	0	eighty
036_S_4389	1	eighty
031_S_4474	0	eighty
033_S_4505	0	eighty
036_S_4491	0	eighty
135_S_4566	0	eighty
014_S_4577	0	eighty
109_S_4499	0	eighty
128_S_4609	0	eighty
013_S_4616	1	eighty
013_S_4579	0	eighty
016_S_4688	1	eighty
116_S_4855	0	eighty
020_S_6185	0	eighty
032_S_6211	0	eighty
011_S_6367	1	eighty
032_S_6293	1	eighty
